# Supplementary material for: Comparison Between Linear and Non-parametric Regression Models for Genome-Enabled Prediction in Wheat
Source: G3 (Bethesda). 2012 Dec 1;2(12):1595–605. doi: 10.1534/g3.112.003665 (PMC3516481; doi:10.1534/g3.112.003665)
Supplement: Supporting Information [file supp_2.12.1595_FileS1.zip]

Archive with 41 entries (39 files):
- data_G3/DTH/
- data_G3/DTH/index_DTH_11.txt
- data_G3/DTH/index_DTH_5.txt
- data_G3/DTH/index_DTH_8.txt
- data_G3/DTH/index_DTH_4.txt
- data_G3/DTH/index_DTH_2.txt
- data_G3/DTH/DTH_3.RData
- data_G3/DTH/DTH_12.RData
- data_G3/DTH/DTH_2.RData
- data_G3/DTH/DTH_10.RData
- data_G3/DTH/index_DTH_3.txt
- data_G3/DTH/DTH_1.RData
- data_G3/DTH/DTH_9.RData
- data_G3/DTH/DTH_5.RData
- data_G3/DTH/index_DTH_1.txt
- data_G3/DTH/DTH_11.RData
- data_G3/DTH/DTH_8.RData
- data_G3/DTH/DTH_avg.RData
- data_G3/DTH/index_DTH_10.txt
- data_G3/DTH/DTH_4.RData
- data_G3/DTH/index_DTH_avg.txt
- data_G3/DTH/index_DTH_9.txt
- data_G3/DTH/index_DTH_12.txt
- data_G3/Readme.txt
- data_G3/YLD/
- data_G3/YLD/index_YLD_6.txt
- data_G3/YLD/YLD_7.RData
- data_G3/YLD/YLD_3.RData
- data_G3/YLD/YLD_6.RData
- data_G3/YLD/index_YLD_3.txt
- data_G3/YLD/index_YLD_1.txt
- data_G3/YLD/index_YLD_7.txt
- data_G3/YLD/YLD_5.RData
- data_G3/YLD/index_YLD_4.txt
- data_G3/YLD/index_YLD_avg.txt
- data_G3/YLD/index_YLD_2.txt
- data_G3/YLD/YLD_1.RData
- data_G3/YLD/YLD_avg.RData
- data_G3/YLD/YLD_4.RData
- data_G3/YLD/YLD_2.RData
- data_G3/YLD/index_YLD_5.txt
