# Supplementary material for: Comparison Between Linear and Non-parametric Regression Models for Genome-Enabled Prediction in Wheat
Source: G3 (Bethesda). 2012 Dec 1;2(12):1595–605. doi: 10.1534/g3.112.003665 (PMC3516481; doi:10.1534/g3.112.003665)
Supplement: Supporting Information [file supp_2.12.1595_FileS1.zip › data_G3/Readme.txt]

Data sets for the Draft 

"A Comparison between Linear and Non-Parametric Regression Models for Genome-Enabled Prediction in Wheat".

There are two traits: DTH  and YLD. The data sets are stored as R objects, and can 
be read using the load() function in R. You can get R freely from http://www.r-project.org.

Each Trait/Environment combination has two files, 

** The *.RData files contains the average phenotypical response (y), 
   Markers, and a vector of weights (the square root of the number of observations 
   used to calculate the average phenotypical response divided by the mean of this square roots).
** The *.txt files contains the 50 random partitions. Each column correspond to a 
   partition. 1=Training, 2=Testing

The data sets tree should be as follows:

├── DTH
│   ├── DTH_10.RData
│   ├── DTH_11.RData
│   ├── DTH_12.RData
│   ├── DTH_1.RData
│   ├── DTH_2.RData
│   ├── DTH_3.RData
│   ├── DTH_4.RData
│   ├── DTH_5.RData
│   ├── DTH_8.RData
│   ├── DTH_9.RData
│   ├── DTH_avg.RData
│   ├── index_DTH_10.txt
│   ├── index_DTH_11.txt
│   ├── index_DTH_12.txt
│   ├── index_DTH_1.txt
│   ├── index_DTH_2.txt
│   ├── index_DTH_3.txt
│   ├── index_DTH_4.txt
│   ├── index_DTH_5.txt
│   ├── index_DTH_8.txt
│   ├── index_DTH_9.txt
│   └── index_DTH_avg.txt
└── YLD
    ├── index_YLD_1.txt
    ├── index_YLD_2.txt
    ├── index_YLD_3.txt
    ├── index_YLD_4.txt
    ├── index_YLD_5.txt
    ├── index_YLD_6.txt
    ├── index_YLD_7.txt
    ├── index_YLD_avg.txt
    ├── YLD_1.RData
    ├── YLD_2.RData
    ├── YLD_3.RData
    ├── YLD_4.RData
    ├── YLD_5.RData
    ├── YLD_6.RData
    ├── YLD_7.RData
    └── YLD_avg.RData
